# Supplementary material for: Recovery and Its Dynamics of Filamentous Fungi from Clinical Specimen Cultures: An Extensive Study
Source: Microbiol Spectr. 2021 Aug 4;9(1):10.1128/spectrum.00080-21. doi: 10.1128/spectrum.00080-21 (PMC8552699; doi:10.1128/spectrum.00080-21)
Supplement: SUPPLEMENTAL FILE 1 — Supplemental material. Download SPECTRUM00080-21_Supp_1_seq6.xlsx, XLSX file, 0.1 MB [file spectrum00080-21_supp_1_seq6.xlsx]

## Sheet: Sheet1
Supplemental Table S1: Molds Identified from Specimen Sources#
	Absesses/Tissues					Respiratory				Body Fluids					Ear/Nasal					Skin-related sources																Others
Mold ID	abscess	abscess-ankle/arm	lung tissue	lymph node	Other tissue	bronch wash	sputum	pharynx	tracheal	CSF	body fluid	elbow fluid	pleural fluid	synovia	ear	mastoid	Nail	nasal	Sinus	Skin-source	lip	lobe	chest	scalp	wrist	groin	Hallux	leg	hair	head	Hulluy	skull	Hand/finger	Foot/heel	toe	tongue	urine	wound	Unknown	Total
A. clavatus						1																																		1
A. flavus						6	1								2	1		2	1																				2	15
A. fumigatus		1			4	121	18								5		1	5	3	2		1		1														1	22	185
A. glaucus						2																																		2
A. nidulans						1																																		1
A. niger						33	4								14					4																		2	7	64
A. not fumigatus			1		1	10				1	1							1		2													1	1	2				3	24
A. ochraceous						6	2										1					1																		10
A. terreus			1			2									4		2			4																				13
A. ustus						2	1			2																													2	7
A. versicolor			1			26	2			1							3			15				2															5	55
Absidia						1											1																							2
Acremonium			1		1	6	1										2	1	1	3																			1	17
Alternaria					1		2											1		9				1										1					1	16
Arthrographis			1			25	2			1																													2	31
Aureobasidium pullulans																		2		3																			1	6
Beaveria						3																																		3
Bipolaris																	1	2	2	1												1		1					2	10
Blastomyces dematitidis			1			1																																		2
Chaetomium						2											3			4																			3	12
Chrysoporium						10														1																			2	13
Cladosporium				1		9											1	3		14						1			1					2	1				7	40
Coccidioides						1																																		1
Curvularia			1		1	9	3				1						7	5	6	18				1	1										1				4	58
Dactylaria			1			3																																	1	5
Dematacious molds	1					28	4				1						1	3		7		1												1					6	53
Doratomyces						3														2																				5
Emmonsia						3																																		3
Epicoccum						1														1			1																2	5
Epidermophyton																				1																			1	2
Exophiala					1	3	1			1							2	1		1																		1	4	15
Exserohilum																		1																						1
Fusarium		2			2	24	3										7	3	1	14				1				2			1			3	4			1	2	70
Geotrichum						11	1			1	1																												2	16
Gonytrichum																				1																				1
Graphium																		2																						2
Hansfordia						1												1		1																				3
Histoplasma				2		2																																	1	5
Hormographiella						15	1													1																		1	3	21
Hyalodendron						2																																		2
Hymenella (mcr)																				1																				1
Malbranchea						1																																		1
Microsporum																	1			6				1															1	9
Moesziomyces						1																																		1
Mucor						3											1			2										1			1	1				1	3	13
Nigrospora																	1			4																				5
Paecilomyces			1			19	1										3	3	1	1								2											3	34
Penicillium		3	6	1	1	202	29	1	2	3	1		1				10	16	2	15	2		1					2	1							1		1	37	338
Pestalotia																				1																			1	2
Phaeoacremonium						1																																		1
Phialophora					2																																			2
Phoma						1	1										3			2															1				1	9
Pithomyces							1										2			12				1										1					2	19
Rhinocladiella						9																																	1	10
Rhizopus						6														1																			1	8
Scedosporium apiospermum						3									1				1			1											1							7
Scopulariopsis						2											4	1		5				1						2										15
Scytalidium																	1																							1
Sporidesmium						1											1																	1					1	4
Sporothrix						2																																		2
Sporotrichum						1																																	1	2
Sterile hyphae			2			191	19		1	7	2			1			4	1	1	4		1		2									1				1	2	40	280
Syncephalastrum						4												1		1																				6
Thielaviopsis							1																																	1
Torula																	2																						1	3
Trichocladium						1									1		3			1																				6
Trichoderma						10	2																																	12
Trichophyton		3			3	4											55	1		94				15			1	3	6	3	1			8	1			1	23	222
Ulocladium											1																													1
Verticillium			1																																				1	2
Wangiella dermartitidis																	1																1						1	3
Total	1	9	18	4	17	835	100	1	3	17	8	0	1	1	27	1	124	56	19	259	2	5	2	26	1	1	1	9	8	6	2	1	5	20	10	1	1	11	204	1817
*A: Apergillus; and the 4 unidentified molds due to bacterial overgrowth were not included here. # Specimen source as labeled by client.

## Sheet: Sheet4
Supplemental Table-S2. Positive mold specimens from States or Regions.
#	State/Region	# of Positive Specimen	Dimorphic Mold (#)
1	AL	11
2	AR	70	1
3	CT	38
4	DC	67	1
5	DE	20
6	FL	104
7	GA	243	3
8	IL	24
9	IN	3
10	KY	36
11	MA	15
12	MD	139
13	ME	19
14	MO	19
15	NC	33
16	NH	4
17	NJ	6
18	NY	11
19	OH	47	1
20	PA	223	1
21	RI	13
22	Puerto Rico	18
23	SC	85
24	SD	1
25	TN	237	3
26	TX	8
27	VA	134
28	VT	3
29	WV	15
Total	27 States/2Regions	1646	10
